# Supplementary material for: Cell Supported Single Membrane Technique for the Treatment of Large Bone Defects: Depletion of CD8+ Cells Enhances Bone Healing Mechanisms During the Early Bone Healing Phase
Source: Cells. 2026 Jan 23;15(3):215. doi: 10.3390/cells15030215 (PMC12897119; doi:10.3390/cells15030215)
Supplement: Supplementary file 1 [file cells-15-00215-s001.zip]

Archive with 1 entries (1 files):
- cells-4050450-supplementary.pdf
